# Supplementary material for: The relationship between the epigenetic aging biomarker “grimage” and lung function in both the airway and blood of people living with HIV: An observational cohort study
Source: eBioMedicine. 2022 Aug 6;83:104206. doi: 10.1016/j.ebiom.2022.104206 (PMC9379521; doi:10.1016/j.ebiom.2022.104206)
Supplement: Supplementary file 2 [file mmc2.xlsx]

## Sheet: Sheet1
group	Main or group list	First Name	Last Name	Email	Affiliation1	Affiliation2	Affiliation3
Canada	Team	Ana I	Hernández Cordero	Ana.Hernandez@hli.ubc.ca	Centre for Heart Lung Innovation, St. Paul’s Hospital and University of British Columbia, Vancouver, British Columbia, Canada
Canada	Team	Chen Xi	Yang	Yolanda.Yang@hli.ubc.ca	Centre for Heart Lung Innovation, St. Paul’s Hospital and University of British Columbia, Vancouver, British Columbia, Canada
Canada	Team	Julia	Yang	Julia.Yang@hli.ubc.ca	Centre for Heart Lung Innovation, St. Paul’s Hospital and University of British Columbia, Vancouver, British Columbia, Canada
Canada	Team	Xuan	Li	Annie.Li@hli.ubc.ca	Centre for Heart Lung Innovation, St. Paul’s Hospital and University of British Columbia, Vancouver, British Columbia, Canada
USA	Team	Steve	Horvath	SHorvath@mednet.ucla.edu	Department of Biostatistics, Fielding School of Public Health, University of California Los Angeles (UCLA), Los Angeles, CA 90095, United States	Department of Human Genetics, David Geffen School of Medicine, University of California Los Angeles (UCLA), Los Angeles, CA 90095, United States
Canada	Team	Tawimas	Shaipanich	tshaipanich@providencehealth.bc.ca	Division of Respiratory Medicine, Department of Medicine, University of British Columbia, Vancouver, British Columbia, Canada
Canada	Team	Julia	MacIsaac	julie.macisaac@bcchr.ca	Centre for Molecular Medicine and Therapeutics, University of British Columbia, Vancouver, British Columbia, Canada
Canada	Team	David	Lin	dlin@bcchr.ca	Centre for Molecular Medicine and Therapeutics, University of British Columbia, Vancouver, British Columbia, Canada
Canada	Team	Lisa	McEwen	lmcewen@bcchr.ca	Centre for Molecular Medicine and Therapeutics, University of British Columbia, Vancouver, British Columbia, Canada
Canada	Team	Michael S	Kobor	msk@bcchr.ca	Centre for Molecular Medicine and Therapeutics, University of British Columbia, Vancouver, British Columbia, Canada
Canada	Team	Silvia	Guillemi	sguillemi@cfenet.ubc.ca	British Columbia Centre for Excellence in HIV/AIDS, Providence Health Care, Vancouver, British Columbia, Canada	Faculty of Medicine, University of British Columbia, Vancouver, British Columbia, Canada
Canada	Team	Marianne	Harris	mharris@bccfe.ca	British Columbia Centre for Excellence in HIV/AIDS, Providence Health Care, Vancouver, British Columbia, Canada	Faculty of Medicine, University of British Columbia, Vancouver, British Columbia, Canada
Canada	Team	Wan	Lam	wanlam@bccancer.bc.ca	Faculty of Medicine, University of British Columbia, Vancouver, British Columbia, Canada	British Columbia Cancer Research Centre and the University of British Columbia, Vancouver, British Columbia.
Canada	Team	Stephen	Lam	slam@bccancer.bc.ca	British Columbia Centre for Excellence in HIV/AIDS, Providence Health Care, Vancouver, British Columbia, Canada
Canada	Team	Ma’en	Obeidat	maen.obeidat@hli.ubc.ca	Centre for Heart Lung Innovation, St. Paul’s Hospital and University of British Columbia, Vancouver, British Columbia, Canada
Illinois	Team	Richard	Novak	rmnovak@uic.edu	Section of Infectious Diseases, University of Illinois at Chicago, Chicago, Illinois, USA
UK	Team	Fleur	Hudson	f.hudson@ucl.ac.uk	MRC Clinical Trials Unit, University College London, London, UK
Germany	Team	Hartwig	Klinker	klinker_h@klinik.uni-wuerzburg.de	Medizinische Klinik und Poliklinik II, Universitatsklinikum Wurzburg, Wurzburg, Germany
Australia	Team	Nila	Dharan	ndharan@kirby.unsw.edu.au	The Kirby Institute, UNSW Sydney, Sydney, New South Wales, Australia
Canada	Team	Julio	Montaner	drjm@bccfe.ca	British Columbia Centre for Excellence in HIV/AIDS, Providence Health Care, Vancouver, British Columbia, Canada	Faculty of Medicine, University of British Columbia, Vancouver, British Columbia, Canada
Canada	Team	S F Paul	Man	Paul.Man@hli.ubc.ca	Centre for Heart Lung Innovation, St. Paul’s Hospital and University of British Columbia, Vancouver, British Columbia, Canada	Division of Respiratory Medicine, Department of Medicine, University of British Columbia, Vancouver, British Columbia, Canada
Minnesota	Team	Ken	Kunisaki	kunis001@umn.edu	Minneapolis Veterans Affairs Health Care System, Section of Pulmonary, Critical Care and Sleep Medicine and the Division of Pulmonary, Allergy, Critical Care and Sleep Medicine, Department of Medicine, University of Minnesota, Minneapolis, Minnesota, USA
Canada	Team	Don D	Sin	Don.Sin@hli.ubc.ca	Centre for Heart Lung Innovation, St. Paul’s Hospital and University of British Columbia, Vancouver, British Columbia, Canada	Division of Respiratory Medicine, Department of Medicine, University of British Columbia, Vancouver, British Columbia, Canada
Canada	Team	Janice M	Leung	Janice.Leung@hli.ubc.ca	Centre for Heart Lung Innovation, St. Paul’s Hospital and University of British Columbia, Vancouver, British Columbia, Canada	Division of Respiratory Medicine, Department of Medicine, University of British Columbia, Vancouver, British Columbia, Canada
